# Supplementary material for: Asymmetric Organocatalytic Addition of Malononitrile to Trifluoromethyl Arylketimines: A Viable Entry to Chiral α-CF3 Quaternary Aminoesters
Source: Molecules. 2025 Dec 31;31(1):141. doi: 10.3390/molecules31010141 (PMC12787335; doi:10.3390/molecules31010141)
Supplement: Supplementary file 1 [file molecules-31-00141-s001.zip]

Archive with 1 entries (1 files):
- molecules-4073340-supplementary.pdf
